# Supplementary material for: Evaluation of Enterotoxins and Antimicrobial Resistance in Microorganisms Isolated from Raw Sheep Milk and Cheese: Ensuring the Microbiological Safety of These Products in Southern Brazil
Source: Microorganisms. 2023 Jun 20;11(6):1618. doi: 10.3390/microorganisms11061618 (PMC10304779; doi:10.3390/microorganisms11061618)
Supplement: Supplementary file 1 [file microorganisms-11-01618-s001.zip]

Archive with 1 entries (1 files):
- microorganisms-2418389-supplementary.pdf
